# Supplementary material for: Psilocin glucuronide in whole blood: a stable and useful biomarker of psilocybin intake
Source: J Anal Toxicol. 2026 Feb 22;50(4):bkag015. doi: 10.1093/jat/bkag015 (PMC13197576; doi:10.1093/jat/bkag015)
Supplement: bkag015_Supplementary_Data [file bkag015_supplementary_data.zip]

Archive with 3 entries (3 files):
- 05-Mar-2026_064200_Supplementary_corrected.docx
- jat-25-4698-File006.docx
- Supplementary_corrected.docx
